# Supplementary material for: Negative expectations interfere with the analgesic effect of safety cues on pain perception by priming the cortical representation of pain in the midcingulate cortex
Source: PLoS One. 2017 Jun 30;12(6):e0180006. doi: 10.1371/journal.pone.0180006 (PMC5493341; doi:10.1371/journal.pone.0180006)
Supplement: S1 Dataset — (XLSX) [file pone.0180006.s001.xlsx]

## Sheet: Sheet 1
Pain Ratings Averages
Participant's Code	control	Control Condition	Negative Condition	Positive Condition	Prior Negative Condition
E1	4.08	4.08	5.45	4.1	4.3
E2	4.07	4.07	5.44	3.18	3.31
E3	5.22	5.22	5.95	4.85	5.4
E4	4.47	4.47	6.1	2.7	3.15
E5	5.33	5.33	5.45	5.15	5.35
E6	4.85	4.85	5.1	4.85	5.77
E8	3.58	3.58	3.6	3	3.95
E9	5.22	5.22	5.75	4.45	4.6
E11	5.05	5.05	4.6	4.1	4.55
E12	6.08	6.08	5.6	4.9	4.7
E14	5.27	5.27	4.85	4.9	6
E15	3.16	3.16	3.4	2.6	3.45
E16	4.55	4.55	5	4.1	4.75
E17	4.25	4.25	5.15	3.6	3.75
E19	4.58	4.58	4.9	4.4	4.4
E22	3.75	3.75	4.05	3.45	4.25
E24	4.77	4.77	4.95	4.85	5.5
E25	4.36	4.36	5.56	3.4	3.57
E26	3.04	3.04	3.62	3	3.28
E27	5.3	5.3	5.73	3.95	4.5
E28	4.72	4.72	5	3.45	4.65
E29	4.75	4.75	6	4.25	5.2
E30	5.58	5.58	5.3	5.25	4.9
E31	4.63	4.63	5.3	4.65	4.6
E32	2.8	2.8	4.4	2.9	3.35
E34	3.97	3.97	3.95	3.8	4.57
E35	4.8	4.8	6	3.89	4.05
E36	4	4	4.22	3.93	4.18
E37	3.36	3.36	4.25	3.1	3.55
E38	3.86	3.86	4.5	2.65	3.2
E39	4.38	4.38	4.79	2.85	3.05
E40	5.44	5.44	5.55	4.7	4.8
E41	4.25	4.25	5.13	6.02	5.11
E42	4.8	4.8	5.65	6.05	5.55
E43	4.15	4.15	5.25	5.2	4.85
E44	4.75	4.75	4.7	5.6	5.15
E45	5.51	5.51	6.33	4.94	5.57
E47	4.86	4.86	4.6	3.8	4.9
E49	4.5	4.5	5.15	3.2	3.9
E50	5.47	5.47	6	5.7	5.65
E51	3.93	3.93	4.78	3.1	3.18

## Sheet: Sheet 2
N2 Positive Expectancy
Partcipant's Code	O2	O1	PZ	P4	CP4	P8	C4	TP8	T8	P7	P3	CP3	CPZ	CZ	FC4	FT8	TP7	C3	FCZ	F2	F4	F8	T7	FT7	FC3	F3	FP2	F7	FP1	PO3	P1	POZ	P2	PO4	CP2	P6	CP6	C6	PO8	PO7	P5	CP5	CP1	C1	C2	FC2	FC6	C5	FC1
E1	-2.77347	0.290968	-2.36852	-3.83406	-3.32501	-2.87578	-2.13015	-4.05921	-4.02318	0.42923	-0.781548	-1.71553	-3.33858	-0.63858	1.17201	-3.6853	5.5739	-0.365918	0.172474	-1.06589	0.50472	-2.72148	5.68447	10.2313	-1.65153	-1.54415	2.90782	14.8803	14.3877	-0.574483	-0.995237	-1.37998	-3.76491	-3.29019	-2.99916	-4.44376	-4.19451	-3.38901	-2.93605	0.477293	0.248456	0.591563	-2.9061	-1.61618	-0.852194	1.36102	-2.29074	-2.23078	-0.287185
E2	-6.37242	-6.47413	-6.15313	-3.25773	-0.909936	-0.232927	2.08916	3.2261	3.9461	-5.05275	-7.25111	-6.42746	-5.00403	-4.05899	4.03915	2.80373	-5.0425	-4.40714	-0.881259	1.85165	6.29039	6.67551	-2.37822	-2.66737	-0.166483	0.388636	5.82535	-0.067702	5.78945	-7.90599	-6.85031	-7.3799	-4.37914	-5.78067	-2.47377	-1.79506	0.993555	3.7742	-3.16993	-5.84554	-7.36639	-3.80141	-6.34656	-4.25119	-0.641821	1.2655	5.96287	-3.78194	-1.21208
E4	2.76517	1.17661	-3.3612	-1.81003	-4.33218	2.75029	-4.20587	2.88087	4.34282	-0.262535	-3.0887	-4.17077	-5.10682	-7.50223	-0.522518	6.01422	1.59684	-3.6415	-8.83326	-3.62607	2.02277	7.65383	2.10882	2.25393	-3.02327	-1.02779	5.56588	3.74684	3.85552	-0.995789	-4.03505	-1.20496	-1.9134	0.53848	-4.29247	-0.493199	-1.24961	0.380289	2.91373	0.462066	-1.73883	-1.06384	-4.55642	-5.49415	-5.32456	-4.39064	2.12881	-0.816057	-6.0046
E5	-0.507605	-0.528045	-0.64759	-1.40594	-0.162132	-1.88979	0.3366	1.11692	0.042077	-0.329366	0.669231	0.084672	-0.234928	-0.248092	-2.53485	-2.45509	-1.58616	-0.211592	-0.106397	-0.338404	-0.542251	0.746592	0.801732	0.678848	0.596793	1.24473	1.26192	1.19257	1.22904	-0.85924	2.05575	-1.9629	-0.756757	-0.73573	1.01763	-0.578068	1.11494	0.729319	-1.15738	-1.364	-2.36608	-2.41849	0.2195	0.112992	1.06604	-1.32028	-0.542801	0.511485	1.00941
E6	6.32165	7.26669	3.85656	3.29271	1.95796	4.14981	2.91625	4.605	6.43881	4.1995	4.30283	-0.102062	0.643419	-2.79241	4.11321	11.0141	-1.79394	-4.50296	-3.12034	-3.32145	3.59233	14.1848	-4.99127	-10.867	-5.68088	-7.70171	-3.24323	-16.2321	-20.8757	6.72974	4.29374	6.4387	2.88328	4.01222	0.782456	4.06529	2.25723	4.68633	5.46902	6.61226	4.59887	-0.10335	-0.043856	-4.65543	0.068515	0.18821	7.11427	-4.94665	-5.35933
E8	2.32785	-0.385528	-0.691865	0.626365	-0.297339	1.31589	-0.479262	2.8386	3.48217	-0.011271	-2.28102	-3.16306	-3.73386	-7.26443	2.83182	3.28566	-0.27696	-4.67988	-7.06625	-2.5835	1.58143	5.68538	1.105	2.28141	-4.13966	-1.1146	4.83418	2.80661	3.74457	-1.0996	-1.70977	0.748852	-0.138269	0.797247	-2.16922	1.29473	1.02203	1.71952	2.43349	-0.530957	-2.3592	-2.73716	-2.89702	-6.4853	-3.69366	-3.08831	2.25574	-1.67786	-6.48674
E9	0.320122	-0.653512	1.3542	0.536327	0.173121	0.392616	-0.097698	0.613864	-0.350264	-1.9632	-1.19641	-2.45788	1.45665	-1.38292	0.969821	2.46025	-2.18003	-3.03971	-4.87795	-2.46377	2.89068	4.38648	-1.25625	-1.04206	-3.0257	-0.497349	3.90972	-0.996271	3.294	-0.710942	-0.166774	0.314577	0.940211	0.462898	1.05066	0.256794	0.001992	-0.098103	0.318262	-1.4308	-1.31404	-2.57567	-1.71708	-3.64298	-0.706682	-2.13216	2.21933	-2.87287	-4.2237
E12	2.22586	2.7608	3.52096	0.801149	-1.62618	-1.89766	-2.6917	-4.35699	-5.22641	1.98511	2.30687	2.21765	1.6899	-0.29059	-2.47643	-4.07965	-0.38645	0.791986	-1.18312	-1.66598	-0.683054	-2.81894	0.26458	-0.377252	-0.440056	0.195593	3.4739	2.1854	5.43	3.25085	2.92848	4.58254	1.98883	2.7355	-0.015181	-0.180455	-3.69434	-4.59064	0.489178	2.39005	2.39063	1.43362	1.4644	-0.271641	-1.7873	-1.65048	-4.16261	-0.232304	-0.728979
E14	1.56451	-1.81806	1.97736	2.13963	2.28271	1.24647	3.83935	1.31793	2.09361	-6.90691	-4.23209	-3.97811	1.50072	2.36097	4.09404	2.19869	-6.60198	-4.62056	3.07477	2.49299	3.99383	5.32984	-3.51643	-5.76115	-0.902465	0.243416	1.67788	-5.29963	-1.24128	-1.91437	-1.08266	1.49489	2.36452	2.32386	2.36853	1.7761	1.74318	2.647	2.46883	-4.72517	-6.33463	-6.67361	-2.72683	-0.252912	3.2859	3.45432	3.65204	-4.94263	1.72806
E15	1.83478	-0.278942	-3.94172	-3.70909	-3.53889	-3.01358	-3.22532	-2.96484	-2.02016	-0.814413	-3.15951	-0.885697	-2.22091	-0.939304	-1.45615	-0.588517	2.35405	0.67099	-1.72674	1.25921	0.88935	-0.298952	2.9366	5.90531	4.33927	3.78992	3.48344	8.47199	7.39676	-2.70206	-3.28736	-3.56142	-3.90071	-4.00125	-4.23782	-3.05568	-2.60604	-1.27015	-3.02166	-0.888063	-0.867671	1.21154	-1.89701	-1.86342	-1.79338	-0.61891	0.216147	4.34809	0.520488
E16	2.33761	0.065849	0.583138	1.78106	0.12796	2.36785	-0.279448	2.20503	1.9942	-0.693358	-1.61692	-1.38622	-1.02035	-4.71928	-0.675962	2.11128	-0.451088	-3.07204	-2.97115	-1.6552	-0.607143	2.31968	-0.669796	-0.64522	-2.68934	-1.47018	1.49732	-0.86177	0.854913	-0.762937	-0.856168	1.18585	1.14963	2.51998	-0.125295	2.12877	1.70564	0.698139	2.62294	0.527232	-1.08743	-1.52004	-1.92086	-2.92214	-1.14619	-2.19147	0.071623	-1.96717	-2.38396
E17	2.13361	0.070698	-3.39832	-2.70786	-4.48149	3.69977	-2.83451	6.24803	6.70031	1.63288	-2.40228	-4.63976	-6.77844	-8.20886	0.807744	5.92687	3.753	-6.45538	-9.2727	-2.68046	4.9162	4.77873	3.7777	3.22956	-5.86968	-1.28729	4.01253	3.53925	4.15203	-1.19457	-3.75409	0.471194	-3.10049	-0.112246	-6.49801	-0.232055	-0.787985	2.25364	2.43056	-0.449396	-0.210804	-1.08965	-6.3685	-7.85345	-6.39615	-4.98672	8.60541	-1.22472	-8.4808
E19	2.92561	5.06911	-1.18611	-1.61224	-3.1029	0.756028	-2.98536	-0.348401	0.911381	3.07776	0.719044	-1.10435	-3.47263	-4.29948	-1.92688	2.12022	0.809345	-1.98161	-3.02125	-0.619539	-0.005201	2.06028	0.475284	1.74222	-1.54033	0.226415	1.53656	1.34548	1.33886	2.22468	-0.702555	1.98723	-1.82174	0.238335	-3.13759	-0.687981	-2.36599	-2.09116	2.39829	5.39868	2.80365	-0.533644	-2.41189	-3.0009	-3.49571	-2.56781	-0.402166	-2.45712	-1.87878
E22	4.94487	6.92397	4.18645	1.57909	-2.25473	1.87443	-3.75899	-0.236212	0.195048	3.94563	2.4571	-1.81803	0.43945	-8.05274	-3.70575	-0.174102	3.60241	-5.7953	-11.4813	-7.48627	-3.06168	-2.03558	-2.30886	-1.76276	-9.06199	-1.89495	9.7746	2.9992	8.93392	6.60891	2.70025	6.61951	1.48979	4.80749	-2.14978	1.8435	-0.553159	-2.06577	5.01415	8.29993	3.73308	-1.48789	-2.82301	-7.5143	-6.08007	-7.44998	-0.642265	-3.87512	-9.14674
E24	0.005461	-0.905914	-1.57594	-0.520125	-1.1695	-0.66388	-2.14491	0.091635	0.316547	-0.710007	-0.763709	-0.135666	-1.57127	-1.88146	-2.04162	0.469972	0.9218	0.17654	-1.93266	-1.4192	-1.0751	1.82122	2.8246	3.66622	0.678101	0.206736	0.525305	3.80838	0.515895	-0.84908	-0.70464	-0.922384	-0.794424	-0.102952	-1.52794	-0.870284	-1.11133	-1.01768	-0.016653	-1.19538	-0.524422	1.24534	-0.912171	-1.65078	-2.16511	-2.44017	-0.401376	2.34839	-1.28913
E25	-0.031699	-0.806184	-0.591296	0.292013	0.928348	-0.213656	1.38111	-0.382393	-0.099664	-2.12885	-1.26192	-0.433682	-0.678069	0.135419	1.63115	0.699502	-2.06454	-0.712611	1.5082	1.03292	1.2187	1.02575	-2.0441	-1.79555	-0.397283	0.353643	0.224344	-1.23122	0.161879	-0.986706	-1.20971	1.29822	0.138189	-0.165666	0.347759	-0.048968	-0.489158	0.519631	0.65893	-1.3801	-0.405984	-1.9957	-1.41822	-0.421444	0.788816	1.70667	1.24598	-0.694423	0.636339
E26	-0.143104	0.887346	-1.23775	-0.952479	-1.86281	0.190222	-1.17822	1.04821	1.24052	2.43979	0.137903	-0.445366	-2.15672	-2.10279	0.377731	2.20807	1.12949	-0.854906	-2.26255	0.101012	1.17733	1.3612	-0.641849	0.620336	1.0407	0.741498	0.483014	2.96783	1.54313	-0.042587	-0.959017	-0.803989	-1.64388	-0.165551	-2.19861	0.101385	-2.11515	-1.15917	-0.186448	2.20155	1.10003	-0.346089	-1.03614	-1.23252	-1.83696	-1.20007	0.293412	-0.226635	0.085569
E27	2.21556	4.7063	4.21818	2.16272	2.09072	2.20233	1.61125	2.90835	0.606203	2.36562	5.7346	5.75561	3.75251	-0.907931	1.13443	1.90472	2.37478	4.3893	-3.60444	-4.09669	-2.51128	0.588324	0.152121	-1.61843	1.40896	-4.73228	-14.8868	-8.4797	-17.632	4.55015	5.51424	4.12805	3.33737	2.17159	2.5891	1.84434	1.66361	2.10844	1.47558	3.99619	4.67032	3.18561	5.45894	0.965816	0.916298	-1.178	0.979636	2.03902	-1.77606
E32	0.843157	1.54928	0.78087	0.558371	-0.865406	0.180239	0.527972	0.425468	0.172157	2.51848	0.775583	0.520012	-0.234902	-1.79038	0.242239	-1.2065	0.359939	-0.527875	-2.29814	-1.15192	-0.588473	-1.22439	0.597661	0.682544	-0.356135	-0.833991	-2.68911	0.67342	-5.52873	1.8335	0.397685	1.25473	0.709187	0.687793	0.657834	0.472629	0.605682	0.358911	1.44358	1.75391	0.839746	0.634846	-0.894582	-1.204	-0.611731	-1.21465	0.460523	0.533639	-0.571426
E35	5.36155	5.33965	-0.255438	2.68661	-2.90069	2.50231	-4.32705	0.258393	-2.34233	3.09549	1.44988	-1.37771	-4.02035	-9.93954	-2.01925	-0.469438	2.03535	-2.67363	-7.96723	-0.815942	2.53165	1.25193	-0.421803	0.319559	-1.0349	2.00238	3.15898	0.547698	1.94711	4.01789	0.228055	4.46251	-0.881474	2.73996	-4.37522	1.7624	-2.27097	-2.84315	5.213	4.83734	2.1608	-0.123193	-3.72096	-6.31551	-6.59137	-4.38176	-1.50205	-1.83309	-4.82747
E36	2.30545	0.667458	2.30785	3.7058	1.99242	2.60911	0.801841	1.92771	1.36031	-1.69826	0.283209	-1.03811	0.722917	-0.47853	-0.731679	-0.148348	-2.76976	-1.45608	-1.84086	-2.25281	-1.34132	-0.698676	-1.25405	-1.33847	-1.76396	-1.64249	-0.526519	-0.947714	-0.9315	0.551902	0.222882	2.06964	3.43235	3.26726	1.50727	3.90027	1.80462	0.802978	3.1478	0.036112	0.043011	-1.69105	-0.489854	-1.09445	0.212201	-1.04335	-0.442632	-2.11624	-1.76158
E37	-1.84516	-0.30567	5.46315	1.14775	2.74907	-2.96884	1.7703	-4.43555	-3.8946	1.22861	3.66966	4.05984	6.77511	5.71924	-0.372621	-6.34049	-1.47207	3.8253	4.69981	0.453493	-0.263116	-5.09232	-3.91705	-4.80917	4.00993	2.13476	-6.79851	-2.38462	-5.00887	2.40596	3.55923	2.29711	1.21734	0.615951	3.35759	-1.57322	-3.21268	-0.186825	-1.60423	-0.182756	2.51325	1.26769	6.56739	6.49214	4.10383	4.5584	-4.52249	3.79752	4.02544
E38	4.98997	2.8582	-1.13943	1.35356	-2.88245	3.06698	-3.07674	1.1813	1.52228	3.97205	0.988878	-0.453697	-2.77874	-7.27459	-2.20894	1.30364	2.39694	-0.85703	-6.42325	-3.07419	1.09346	0.996687	2.46609	3.95137	-0.431678	-0.949554	-1.10649	5.225	1.26901	2.6861	-1.11706	1.76275	-0.512907	1.9308	-3.56853	0.588216	0.26857	0.063872	4.82117	4.50399	2.12594	-0.170105	-3.18356	-4.73881	-5.53705	-4.96031	0.836865	-0.227101	-5.00776
E39	2.24414	1.61149	-2.02988	0.4224	0.177631	5.6721	0.654313	5.7502	5.61938	3.7315	-0.793688	-1.49462	-1.36236	-1.98318	-2.33482	5.58701	3.87883	-1.78878	-3.08457	-3.33031	-2.70598	1.10756	4.39714	-1.08141	-2.20437	-3.01167	-3.07414	-1.14045	-4.78474	1.71135	-1.76146	0.456457	-1.35646	1.76864	-1.79862	0.418113	2.16888	2.20396	3.90471	1.9121	-0.200694	-0.133272	-1.89066	-1.72363	-1.49742	-3.49726	2.37958	-1.0264	-2.01214
E40	6.50779	6.66731	-0.065278	1.25905	-0.98705	2.65953	-1.99988	-0.561376	1.4713	3.31226	3.0014	-0.877042	-6.8666	-9.9396	0.925371	2.37023	0.260391	0.881372	-2.82784	3.16185	2.94307	2.85488	-0.905751	-0.605847	5.45293	3.81238	-9.19857	-6.21199	-8.84903	6.78719	0.340305	5.13298	0.490129	5.03824	-3.73664	2.36524	-0.838087	0.77182	5.9914	6.28025	2.84112	1.11933	-4.39433	-5.26252	-4.29969	-1.03394	2.66524	1.78554	1.67016
E41	1.55179	4.12884	-1.31553	-0.334115	-1.36172	2.40342	-1.67432	1.83358	30.6236	0.187963	-0.844085	-2.06204	-2.26169	-2.17695	-1.425	0.325112	0.328634	-1.93612	-2.14166	-1.41606	0.004323	0.196424	-0.386676	0.495158	-1.60343	-1.06179	-1.20373	1.5828	-1.07182	-0.383574	-1.34401	-0.318397	-0.740917	0.293849	-1.95587	0.385069	-0.014341	-0.240426	1.9711	0.653703	-1.23246	-1.60962	-2.22686	-2.85672	-2.36478	-1.81446	0.197298	-1.33469	-2.26151
E42	2.98646	2.98109	2.56033	-0.031827	-2.19657	0.808519	-1.14913	0.34403	-1.40875	-1.5738	-1.05551	-2.10317	-3.11967	-4.94555	-0.953065	-2.5482	-0.758062	-3.98114	-4.20212	1.18625	2.45035	-2.30908	-0.865442	0.840916	-3.25136	3.32345	5.17004	6.02976	8.75089	-0.077829	-1.99407	0.906146	0.268072	1.47505	-2.52311	0.520547	0.476597	-0.995335	2.4435	1.27426	-1.50835	-2.82758	-3.98497	-6.05949	-4.06201	-3.27315	-1.14427	-0.91153	-3.51604
E43	-0.607551	-1.32509	-0.09872	-2.10489	-4.85632	-1.82398	-4.64224	-1.8313	-1.56014	-2.11915	1.33963	-0.816074	-4.29241	-6.41285	-3.92538	-4.04902	1.01189	-3.42666	-4.18458	1.32712	0.737096	0.471853	-0.660553	5.59032	-3.0019	2.56212	14.797	9.63761	17.2791	2.02813	1.43823	0.400331	-1.84002	-0.169228	-4.37271	-1.9538	-2.48312	-2.44301	-2.40075	-0.946061	0.185253	1.44624	-3.73763	-5.89267	-5.9985	-7.8016	-1.08449	0.849581	-3.87426
E44	4.78024	5.61418	5.75066	3.08515	1.05573	2.71683	-1.57905	-0.232988	-4.18446	5.2514	4.81237	4.08339	4.68105	1.25596	-3.25618	-7.72378	5.61119	4.13194	-0.387747	0.163483	-4.81213	-14.1267	6.67423	10.0157	4.40897	3.22101	-9.3926	9.2779	-3.82353	5.73764	5.21811	6.86351	5.12625	6.16033	2.9128	2.83049	0.298929	-3.61877	3.54116	4.70511	3.80448	4.42017	4.3067	2.28446	-0.087046	-0.803389	-6.27328	4.25493	1.45072
E45													-0.188739	-0.146132					1.40403																-0.332082								-0.299058	-0.190869	-0.075109	0.714798			0.763735
E47	0.059473	1.69309	-1.11916	-0.740927	-0.622211	-0.76661	-1.45261	-0.684383	-1.93366	1.56387	1.21806	-0.557212	-3.66916	-5.1023	-0.997069	-2.36074	0.553667	-0.360134	-3.31342	-0.037727	1.38649	1.60844	-0.590445	0.759067	-0.696953	1.22907	4.27845	3.49973	5.2318	1.36371	-1.01365	-0.254151	-1.20213	-0.186782	-2.61643	-0.879877	-1.02004	-1.04455	-0.720429	2.47534	1.76065	0.867311	-2.44996	-3.16575	-3.26837	-2.14841	-0.971852	-0.105701	-1.81553
E50	13.0776	8.9439	-3.13497	0.64308	-6.55676	8.80571	-11.8279	6.56915	4.5445	8.1622	0.864274	-6.27516	-12.265	-21.5754	-9.15319	4.28557	6.75512	-11.6478	-20.6292	-8.1039	0.963351	8.26765	6.92561	9.14161	-10.3677	-3.75283	10.5529	1.11307	13.6836	6.09924	-2.59175	7.06041	-2.54822	7.42969	-11.2262	4.64802	-0.601336	-2.89789	11.5318	9.06251	4.67052	-0.40691	-10.6388	-18.3518	-18.0072	-15.887	0.683596	-5.0543	-16.6718
[truncated: 10 more columns]

## Sheet: Sheet 3
N2 Prior Negative Expectancy
Partcipant's Code	O2	O1	PZ	P4	CP4	P8	C4	TP8	T8	P7	P3	CP3	CPZ	CZ	FC4	FT8	TP7	C3	FCZ	F2	F4	F8	T7	FT7	FC3	F3	FP2	F7	FP1	PO3	P1	POZ	P2	PO4	CP2	P6	CP6	C6	PO8	PO7	P5	CP5	CP1	C1	C2	FC2	FC6	C5	FC1
E1	2.39495	0.74336	-0.75565	-0.91215	-1.00384	0.857769	0.7881	-0.756558	-1.57613	0.84583	-1.52494	-2.01508	0.540476	1.13885	0.720055	-5.75689	3.84173	-2.99156	1.10475	0.106457	-0.472609	-7.67758	4.31644	8.52317	-0.775767	0.878196	-6.71741	8.25221	-6.36474	1.53731	-0.527415	1.03007	-0.877789	-0.14924	0.854942	-1.56195	-1.46823	-1.73106	3.13608	0.85659	0.806156	-2.44907	-0.370035	0.701619	1.23268	2.25545	-1.36382	-0.769988	-0.03495
E2	5.54899	3.39295	-0.075944	4.54775	1.21973	4.95085	-0.950668	1.5677	-4.11821	1.73244	-0.007872	-3.31426	-3.65414	-5.0373	-0.722728	-6.0617	1.90105	-4.0397	-3.10175	0.656275	-0.291315	-5.45947	-0.052723	0.690522	0.035875	1.61904	-6.21938	3.87986	1.65204	2.26247	-1.31809	2.6668	2.36848	5.50634	-0.516356	6.16721	1.87857	-1.36781	6.08511	3.2343	1.1935	-1.08612	-4.56675	-5.12992	-2.54365	-1.74354	-2.46802	-1.15997	-2.34786
E4	5.0354	1.33242	-1.98275	1.08801	-3.0474	5.90814	-3.54172	3.59905	1.42766	1.62954	-2.74568	-3.91582	-6.15719	-8.29025	-1.43843	1.04818	0.770442	-5.51204	-5.68051	1.60489	3.11914	1.25324	0.224886	0.661256	-1.62138	4.21006	1.87157	1.92455	3.74771	-1.30832	-3.1308	1.60229	-0.397435	3.19781	-5.18789	4.35114	0.432272	-2.15622	5.81891	0.882974	-1.86309	-3.46344	-5.74627	-7.74315	-6.61402	-3.15306	-1.23067	-4.16374	-5.19251
E5	7.13576	-1.4859	-0.87896	-1.42745	-0.188392	-2.93875	-0.080541	5.29727	-0.841911	0.033271	0.691164	-1.71197	-2.6372	-6.0149	-5.36385	-6.7294	-3.25664	-0.266816	2.81669	-6.1215	-3.13675	2.634	7.40898	-2.0016	1.93737	7.94398	8.43028	2.78185	3.75303	-1.70054	0.647521	-1.82941	-1.10364	-1.5844	-0.191088	-0.764403	0.84984	-2.86312	-3.38965	-5.70499	-3.8993	-5.62521	1.91592	2.26801	-4.41766	-5.6882	-3.15295	2.32312	6.01112
E6	3.30321	4.06477	-1.03838	-0.155989	-0.014207	2.64096	1.62899	3.30046	1.94626	3.75955	1.98763	-0.511539	-3.66752	-6.04447	2.92152	1.86413	1.04121	-2.86655	-2.67857	1.65204	3.04216	-1.38754	-1.42389	-4.06889	-1.10139	0.373746	-8.76511	-4.73976	-9.55143	3.30053	0.32692	1.39467	-0.87267	1.07113	-2.50639	2.56018	1.6424	2.08526	3.12249	4.57051	3.04313	0.473138	-2.76619	-6.05555	-1.4315	0.789831	1.96522	-1.53931	-2.23662
E8	5.7266	4.25555	0.740446	1.31836	-2.07565	-2.64855	-3.04533	2.40458	1.89007	1.59215	-1.09924	-3.4723	-5.07485	-9.85673	-1.87758	1.05963	-0.418852	-6.16266	-9.46379	-2.80623	1.69259	6.62972	-0.241439	2.04197	-4.67207	-0.479284	4.55271	2.28043	2.01634	2.17286	-0.824503	4.70995	0.940894	4.15318	-3.61866	2.49243	0.147323	-1.02698	4.82961	3.0712	-0.41538	-2.76487	-3.63107	-7.96074	-6.03689	-4.91017	0.926542	-2.27148	-7.17681
E9	0.662073	0.900863	-0.601149	-1.05678	-1.55159	1.59029	-1.2893	2.19954	3.78782	3.02459	0.629313	-1.12497	-1.82978	-4.56295	-0.5121	2.71207	2.79771	-2.7193	-6.52691	-2.88796	1.66708	3.01474	2.77249	1.41945	-1.94833	-0.165944	0.32673	1.45952	1.13412	0.882278	-1.26853	-0.781905	-0.901196	-0.908704	-1.54204	-0.452758	-0.081811	1.22182	0.853374	1.72144	0.618786	0.059839	-3.08491	-4.92479	-3.30715	-3.46558	1.65858	0.204151	-5.27949
E12	2.72833	-1.10072	2.59415	0.135604	-0.741078	-1.83164	-0.052336	-2.36307	-2.35491	-2.18518	-0.89602	-0.06755	0.394821	0.869243	0.711201	-4.98502	-1.43051	0.681583	2.33657	2.92379	1.50024	-4.3949	-0.614814	1.66752	3.05649	3.78747	0.685354	0.27112	0.886572	-0.788405	1.72086	1.13125	0.739996	0.930291	-0.086356	-1.33494	-2.58531	-2.89556	0.284244	-1.3467	-1.5413	-1.33179	-0.340163	1.04658	0.71031	2.5634	-2.55205	-0.443152	2.84211
E14	-2.03313	-2.02048	1.16461	-0.032025	1.32154	-0.359599	2.14877	2.05927	0.990216	0.299341	3.10951	-1.14102	-2.09095	-3.75005	-1.90066	-3.13903	0.496985	0.184439	1.18795	-2.1878	-1.52109	1.94543	2.89174	-1.34158	-0.474614	3.7176	1.85697	0.534439	1.40468	0.975169	0.717036	-0.125681	1.22485	0.072712	2.56142	-0.665567	0.006991	-2.19986	-2.43076	-2.84475	-0.932973	-2.31585	0.60692	-0.585777	-2.61743	-3.38842	-2.19096	0.288893	1.98231
E15	-2.07795	-2.33623	-1.13839	-1.36393	-1.22573	-2.31431	-0.499001	-1.96246	-0.889574	0.599692	-1.49255	-1.46419	-1.43802	-0.596166	0.038571	0.90833	1.83814	-1.09851	0.045364	0.865334	0.869644	1.47461	1.62807	1.81044	0.053657	1.75195	3.99987	2.04297	1.8609	-2.2639	-1.73438	-1.90151	-1.32546	-2.48692	-1.60826	-2.17719	-1.12658	-0.917621	-2.28719	-2.57008	-1.3482	-0.395779	-1.97391	-0.646612	-0.925387	-0.349162	-0.457052	0.37074	0.131252
E16	1.94247	-0.340475	0.28515	0.385149	-2.93976	4.0433	-3.23062	5.9886	8.89272	-2.78628	-3.6988	-6.48309	-2.87838	-6.39012	0.790098	6.52271	-2.80212	-7.40989	-7.4563	-0.691667	5.28341	6.24674	-2.68843	-1.5517	-5.53847	0.761238	5.91338	0.539156	4.2789	-0.83119	-2.59406	2.17496	0.906604	2.65794	-2.80148	2.62108	-2.53064	0.107253	2.9492	-1.79254	-3.61055	-5.77352	-4.99058	-7.15181	-5.14281	-3.8116	5.97119	-5.24118	-6.93348
E17	2.89302	2.65816	-3.79211	-2.28205	-4.49704	-0.574293	-3.01213	-0.885529	0.863576	-0.384144	-2.34742	-4.6031	-7.08229	-7.03323	0.674295	3.38757	-0.713409	-4.19001	-3.18168	1.59321	3.82703	6.76109	-0.399843	1.12366	-1.57418	0.929863	7.45032	2.60776	4.72585	0.093311	-3.71263	0.524371	-3.28966	-0.291404	-5.48774	-0.972521	-2.86194	-1.88837	2.1635	2.58555	-0.562136	-3.38265	-5.96276	-5.36539	-4.97511	-1.54182	2.02398	-2.90674	-3.0075
E19	2.43037	5.51611	3.4651	1.73754	-0.561897	2.29568	-1.11624	1.90987	2.19355	3.64012	2.62454	-1.37756	0.934757	-7.2239	0.099882	2.91972	3.4527	-5.14171	-10.2749	-5.82139	0.028634	0.617936	-2.3213	-2.14056	-8.19722	-1.62203	2.65927	-0.4623	0.091276	5.34122	2.55864	4.56073	1.4489	2.55272	-1.29022	2.11472	1.79865	1.40451	3.3044	6.5643	3.31513	-0.39162	-2.0019	-7.35595	-4.48153	-4.73579	3.06274	-3.58667	-8.37104
E22	-2.90793	-2.93238	-3.49496	-2.68477	-2.32263	-1.61929	-1.6702	-0.677463	0.245686	-2.72218	-2.82721	-2.19211	-3.65327	-4.02355	-0.543061	0.365421	1.33626	-0.716973	-1.97661	0.49371	1.27552	1.83766	2.57789	3.73751	1.34113	3.53337	5.8518	10.2348	7.88902	-2.93696	-2.93959	-3.46244	-3.17525	-3.16413	-3.37368	-1.19525	-0.99588	-0.808135	-2.34275	-2.9816	-2.73357	-0.518826	-3.86668	-2.77545	-2.78195	-1.47294	-0.042357	0.925131	-1.14668
E24	6.78232	5.34659	4.50121	5.46387	3.677	3.97255	1.60682	1.51123	-0.249544	-2.02216	3.42696	-2.33623	2.68518	-0.742122	-1.68308	-1.7276	-1.99373	-3.65722	-4.53604	-4.1749	-3.19929	-1.60449	-3.21771	-3.48206	-3.64794	-4.15339	-1.02484	-3.05323	-1.91901	5.30456	3.66018	5.58649	5.45971	7.07041	4.27092	4.75915	1.96846	0.384869	6.42288	1.91778	-0.357524	-2.08572	2.0234	-2.10955	0.551147	-2.04782	-0.73599	-3.98395	-4.2572
E25	3.8827	3.64083	2.49023	0.301809	-1.90964	0.959545	-4.71485	-0.153207	-2.35451	1.18081	1.09043	-0.48152	-0.283261	-4.54559	-4.82317	-3.07931	1.59275	-0.92701	-6.75593	-3.11676	-3.69047	-3.91208	1.72592	3.02998	2.56697	3.77336	-0.112172	8.88649	6.86351	2.72181	1.37075	4.71148	1.09674	3.85608	-1.61002	0.9012	-2.4876	-4.08077	3.78206	1.81387	0.994054	0.006673	-0.560479	-3.14635	-4.48931	-6.20374	-4.80927	-0.690924	-2.76924
E26	-1.0366	2.07537	0.876381	-1.11536	-1.49128	-2.4192	-1.33018	-1.07835	2.20662	-2.99017	2.21415	-3.17826	-0.73682	-6.02866	3.47397	1.05759	-5.10644	-4.47843	-5.07765	1.61902	7.10934	4.20187	-7.15652	-8.66495	-3.71431	-0.32986	13.051	-8.52647	11.214	2.28394	2.08135	2.35153	0.219764	-0.800885	-1.4936	-0.331167	-0.909692	-1.34658	-2.82142	-0.346941	-1.64711	-4.17834	-1.82367	-6.02589	-2.54082	-1.05614	0.98398	-6.8743	-4.25913
E27	-1.46641	-4.4935	-1.73564	-0.963149	0.77015	-1.8095	4.05607	1.12976	1.49089	-3.52065	-3.04296	-2.49428	0.350651	-1.84585	3.38065	2.77065	-5.14699	-2.22959	-2.81767	2.86582	5.96639	7.6616	-4.08014	-4.22421	-2.21442	4.17353	14.6316	-4.03703	11.864	-4.48373	-2.96643	-3.05502	-1.36758	-1.37848	-1.34121	-0.840302	0.426355	1.29654	-2.50532	-3.51841	-3.18667	-2.36529	-1.73434	-2.69021	-0.247963	0.10054	4.35391	-3.92137	-2.22306
E32	3.03728	4.8265	-1.68404	-0.739846	-3.15983	0.930013	-4.22856	0.471375	1.48838	3.03055	1.16442	-1.71669	-5.93142	-11.773	-1.51349	0.893579	1.70231	-2.32692	-10.0699	-2.37041	1.60952	2.27394	0.626297	2.94145	-0.360307	2.71892	2.94818	3.42827	3.68235	3.22298	0.208563	2.50185	-1.64566	-0.764676	-5.78654	-0.290519	-0.791189	-0.694838	2.15891	4.78267	2.48929	0.470167	-3.73854	-6.94552	-8.00722	-5.58117	1.01268	-0.161702	-4.8413
E35	3.48607	3.04227	2.98845	2.26021	0.464845	1.34913	-1.23441	0.146763	-0.589187	1.18854	1.91055	-0.248318	1.23941	-0.089351	-2.22702	-1.40514	0.882992	-0.819924	-1.59866	-2.9968	-2.73559	-2.16389	1.82698	1.60986	-1.82729	-1.88791	-2.15485	-0.555233	-1.10935	3.15496	1.92886	2.37905	3.3433	3.43362	1.58088	2.25526	0.07153	-1.1299	2.73976	3.20706	2.05723	0.543693	0.305488	-0.943065	-0.799638	-2.15937	-1.84479	-0.392447	-1.94976
E36	3.48374	5.44656	5.50849	3.96183	-0.038289	0.548542	0.843507	-2.36684	-2.32926	3.37973	4.54109	0.628441	1.43787	-3.62607	-0.593993	-3.46095	0.969666	0.613603	-6.02766	-3.95391	-0.625849	-4.53539	0.441552	-0.133658	0.497296	-3.04423	-3.65024	2.7489	3.37916	4.69981	4.6927	5.09708	3.97327	4.63459	0.185597	2.08023	-0.878553	0.161254	2.09601	5.43288	4.66562	2.02245	1.40276	-2.25997	-1.74842	-3.65342	-2.65033	0.688817	-5.51378
E37	0.249476	1.86235	-0.917615	-0.635399	-0.387803	1.67308	-0.327896	3.22193	4.20315	1.54548	-0.243676	-1.28876	-1.39363	-2.10027	-0.277422	3.34309	1.65549	-1.10599	-1.63383	-1.74173	-1.29774	0.749706	1.93414	0.65289	-1.4938	-2.09003	-1.28985	-0.545326	-1.75767	0.240102	-0.826098	0.076101	-0.929543	0.20232	-1.37155	0.471114	1.078	1.68314	0.443778	1.77905	0.237029	-0.021564	-1.12231	-1.86826	-1.91978	-1.07618	1.32547	0.105481	-2.16263
E38	2.44775	0.368556	-1.12574	-0.386364	-0.989801	2.14583	0.919807	2.09468	1.31836	0.079942	0.181118	-2.76632	-4.63949	-5.57353	3.01357	0.769762	-1.31966	-3.93244	-3.98081	0.716945	4.60912	2.02525	-2.42358	1.26219	-0.490137	1.24169	1.94878	0.352421	-0.108928	0.352935	-2.60658	0.787161	-1.0944	1.84623	-3.22702	1.31457	-0.23679	-0.05301	2.56933	0.920271	-0.912969	-3.05898	-4.42285	-6.42169	-3.37582	-0.018931	1.76371	-3.29376	-3.02189
E39	6.47348	3.12841	4.45763	5.89778	2.06823	4.85323	0.32773	4.76708	4.70892	2.94053	1.88286	-0.442594	2.45831	0.06164	-2.73584	4.82833	2.82684	-2.08682	-3.39354	-6.17468	-3.622	-0.270236	0.285399	-4.87877	-4.29446	-6.65642	-4.94696	-5.16482	-10.6149	3.34602	2.10885	4.97316	4.85718	6.27566	3.65132	5.9246	2.01719	1.17743	8.01413	2.75534	2.74543	0.79755	0.723313	-0.803589	0.161154	-3.77135	0.247641	-2.20942	-2.99447
E40	9.22634	2.25685	-1.9034	-0.879579	-6.33471	4.14593	-8.97624	-1.3858	1.86981	3.38612	-2.19228	-6.09423	-12.7536	-23.4586	-0.44413	3.31216	3.05123	-4.53271	-14.7146	0.113883	6.35274	1.30211	5.25283	3.36157	1.46167	3.22431	0.374777	3.08941	1.60516	2.27814	-3.78297	5.88857	-1.23225	6.11509	-9.797	1.57923	-3.41498	-2.25663	6.39492	3.8323	-2.25499	-0.959064	-11.6662	-14.9612	-13.8068	-6.57927	-0.059157	1.1518	-4.64275
E41	-0.706111	-0.88615	-3.29562	-2.32817	-2.41411	0.145186	-2.47589	-0.457171	68.5508	-0.205359	-2.76637	-2.57643	-3.79655	-3.43826	-2.42518	-1.96719	0.32696	-1.79929	-2.95016	-1.33684	-1.73882	0.033287	0.887517	1.8409	-1.88664	-0.784317	0.425159	2.01354	3.02726	-2.26151	-3.29034	-2.34333	-2.86656	-1.91528	-3.23235	-1.47913	-2.16925	-2.39656	-0.053761	-1.14699	-1.62519	-1.51856	-3.42225	-3.31819	-3.15613	-2.52824	-2.44559	-1.14109	-2.59488
E42	3.69318	1.18891	-3.29709	-2.08203	-5.02896	-0.582684	-4.93641	0.408362	-2.26748	-0.7599	-1.38411	-9.25478	-6.58655	-8.2427	-2.79136	-2.44804	-3.20401	-4.62604	-7.29629	0.822359	2.58633	-0.296525	-0.096459	4.07936	-9.2599	2.14898	11.3593	8.92543	13.984	-0.943109	-4.35596	-0.008825	-3.07252	0.67519	-5.81396	-0.10066	-2.52006	-3.6595	3.07771	1.67333	-5.14174	-4.59929	-7.05041	-9.44574	-5.94731	-4.69471	-3.11761	-3.34351	-6.75851
E43	6.65277	7.19329	-2.91677	-1.95724	-3.69297	7.56271	-4.01518	6.54353	4.94874	8.06249	-0.429379	-1.80042	-7.11586	-9.25268	-2.66886	3.18021	4.16471	-5.54579	-7.49759	-2.64596	2.64498	1.30489	3.47826	3.43911	-5.65322	-1.11315	-3.8582	7.20713	-0.452343	2.40899	-0.44315	0.550371	-3.42313	0.895369	-6.23296	1.80402	1.58658	0.824409	6.79247	7.88641	4.97368	2.83437	-4.7724	-8.1953	-7.91008	-7.14564	0.973485	-0.438507	-8.93739
E44	3.52023	2.02472	3.54555	2.96133	-0.292257	3.21351	-2.71106	-0.957926	-4.55834	-1.77284	1.00919	0.758679	0.72528	-1.86925	-3.4532	-6.62794	-2.61768	-1.57121	-1.70891	0.602612	-1.76205	-6.95953	-0.074307	2.78218	0.47262	2.66024	1.53737	8.91257	5.94601	1.72494	1.22047	2.93726	2.88794	3.11327	1.28428	2.53258	-0.23085	-4.07448	2.97743	0.917018	0.279075	-0.174204	0.088829	-1.24503	-1.46767	-2.06615	-4.04153	-1.05496	-1.03801
E45	-0.854785	0.133824	0.714958	-0.148135	-0.768398	-0.70739	-0.12074	-0.489709	-0.967032	-0.076503	-0.200406	-0.919617	-0.188739	-0.146132	0.476375	-0.706544	-1.65201	-0.981952	1.40403	1.79719	0.876544	0.403555	-2.26576	-1.37282	0.087161	1.17006	0.996634	0.165232	1.78643	0.697689	0.443219	1.19147	0.141815	0.182925	-0.332082	-0.275479	-0.515621	-0.630013	-0.511786	0.627823	-0.401019	-1.20341	-0.299058	-0.190869	-0.075109	0.714798	-0.352096	-1.71341	0.763735
E47	5.44654	4.87832	-0.040007	3.47576	-1.46608	2.17364	-3.05428	0.762688	1.48075	1.52921	0.992991	-2.0677	-5.78519	-10.1439	-2.3807	0.447077	0.126542	-2.61909	-10.025	-4.56407	-0.157627	4.70125	-1.34616	1.11156	-3.41335	-0.687872	0.817628	5.86377	0.11383	2.76993	-0.807477	4.90053	1.28411	3.76648	-3.46845	1.84048	-1.10414	-1.09007	4.49414	3.44825	1.49473	0.084956	-4.98586	-7.95425	-6.4754	-6.21976	-0.267232	-1.63274	-7.61631
E50	16.973	13.2345	-1.77333	1.94779	-6.24775	10.1888	-12.5683	6.88396	5.34166	10.5467	2.49814	-5.37109	-13.512	-23.3622	-11.3066	5.79532	7.84474	-11.4583	-22.9359	-9.39382	-1.79249	10.0379	4.34353	2.9797	-10.0182	-2.9062	7.25383	3.36211	9.19628	9.96333	-1.10688	10.1995	-0.721293	10.21	-12.0847	6.53299	-0.417637	-3.54657	13.4674	13.1521	7.63058	1.19973	-11.3757	-20.1215	-20.1839	-18.1857	-1.18737	-3.26365	-17.7403
[truncated: 10 more columns]

## Sheet: Sheet 4
Fear of Pain Questionnare
Partcipant Number	Minor Pain Subscale	Severe Pain Subscale	Severe Pain Subscale	Total Pain Score
E1	19	40	22	81
E2	12	32	21	65
E3	0	0	0	0
E4	13	35	13	61
E5	17	36	24	77
E6	18	32	26	76
E8	34	47	41	122
E9	18	40	27	85
E11	15	42	31	88
E12	23	38	21	82
E14	21	36	19	76
E15	24	25	34	83
E16	19	39	27	85
E17	27	44	29	100
E19	18	35	15	68
E22	45	49	43	137
E24	16	46	32	94
E25	17	33	17	67
E26	23	29	24.5	76.5
E27	23	39	27	89
E28	16	33	21	70
E29	32	36	30.5	98.5
E30	17	19	26	62
E31	23	34	20	77
E32	17	40	25	82
E34	16	17	17	50
E35	20	29	20	69
E36	28	43	35	106
E37	15	41	22	78
E38	27	43	23	93
E39	19	16	19	54
E40	37	47	42	126
E41	20	37	21	78
E42	21	42	21	84
E43	45	49	43	137
E44	31	18	63	63
E45	34	29	79	79
E47	41	15	73	73
E49	28	15	55	55
E50	36	24	88	88
E51	30	13	55	55
